# Supplementary material for: Rewealthization in twenty-first century Western countries: the defining trend of the socioeconomic squeeze of the middle class
Source: J Chin Sociol. 2021 Jan 11;8(1):4. doi: 10.1186/s40711-020-00135-6 (PMC7797273; doi:10.1186/s40711-020-00135-6)
Supplement: Supplementary file 1 — Additional file 1: Stata do-file to generate WIR and TWIR figures. [file 40711_2020_135_MOESM1_ESM.do]

/*

*tested again 10OCT2020

ssc install wid , replace

*xlcusp : PPP exchange rates using xlcusp (USD)
wid, indicators(xlcusp) areas(CN FR IN RU US DE) year(1990/2020) clear
        rename value ppp
        tempfile ppp
        save "c:\tmp\ppptmpf.dta", replace

*anninc : Average net national income  
wid, indicators(anninc) areas(IT FR ES SE CZ KR CN AU US DK GB JP CA) age(992) year(1900/2020) clear
        rename value natinccap
        save "c:\tmp\natinccaptmpf.dta", replace

* anweal : Average net national wealth
wid, indicators(anweal) areas(IT FR ES SE CZ KR CN AU US DK GB JP CA) age(992) year(1900/2020) clear
        rename value natweacap
        save "c:\tmp\natweacaptmpf.dta", replace
* ahweal : Average net net personal wealth
wid, indicators( ahweal) areas(IT FR ES SE CZ KR CN AU US DK GB JP CA) perc(p10p11 p25p26 p40p41 p50p51 p60p61 p75p76 p90p91 p99p100 p99.9p100 p99.99p100 p99.999p100) ages(_all) pop(_all) year(1900/2020)  clear
        rename value ahweal
        rename ahweal value 
        save "c:\tmp\ahwealtmpf.dta", replace

*wid, indicators(thweal) areas(_all) perc(p10p11 p25p26 p40p41 p50p51 p60p61 p75p76 p90p91 p99p100 p99.9p100 p99.99p100 p99.999p100) ages(_all) pop(j) clear

*	wid, indicators(tptinc ) areas(_all) perc(p25p26 p50p51 p75p76 p90p91 p99p100 p99.9p100 p99.99p100 p99.999p100) ages(992) pop(j) clear
	
	*/
	
* we need a temporary directory c:\tmp\ 

	use "c:\tmp\natinccaptmpf.dta", replace
merge n:1 country year using "c:\tmp\natweacaptmpf.dta" 
gen wir=natweacap/natinc
drop if wir==.

gen year5=round(year,5)+2

bysort year5 country: egen mwir=mean(wir)
*replace wir = mwir 

bysort country: egen my=max(year)

tabstat year , by( co ) stats(max min mean )

gen coco = lower(country)

sort year country

preserve
replace year5=year
gen pos=3
replace pos=12 if country=="FR" 
replace pos=6 if country=="IT" 
keep if country=="IT" | country=="FR" | country=="ES" | country=="SE" | country=="AU" | country=="DK" | country=="GB" | country=="CA"  | country=="US"    
two (li wir year5 if country=="FR"  , lw(thick ) lcolor(black)  )  /// 
 (li wir year5 if country=="IT" )  /// 
 (li wir year5 if country=="DK" )  /// 
 (li wir year5 if country=="ES" )  /// 
 (li wir year5 if country=="SE" )  /// 
 (li wir year5 if country=="CZ" )  /// 
 (li wir year5 if country=="KR" )  /// 
 (li wir year5 if country=="GB" )  /// 
 (li wir year5 if country=="AU" )  /// 
 (li wir year5 if country=="CN" )  /// 
 (li wir year5 if country=="CA" )  /// 
 (li wir year5 if country=="US" , lpattern(dash)  lcolor(black)  )  ///
(scatter wir year5 if year5==my  , ml(coco)  mlabvposition(pos) mlabcolor(black))  /// 
if year5>1990 , legend(off) xscale(range(1990(5)2020)) 
**Figure 1* *

gen cy=(year5-2005)/30
encode country, gen(nco)
ta nco
gen lwir=ln(wir)
reg lwir c.cy i.nco
restore

	
	
	
	
	
	
use "c:\tmp\ahwealtmpf.dta", replace

/*replace perc="med" if perc=="p50p51"
replace perc="t100000" if perc=="p99.999p100"
replace perc="t10000" if perc=="p99.99p100"
replace perc="t1000" if perc=="p99.9p100"
replace perc="t100" if perc=="p99p100"
replace perc="t10" if perc=="p90p91"
replace perc="t7" if perc=="p75p76"
*/
sort co year

gen double niv=.
replace niv=50 if perc=="p50p51"
replace niv=99.999 if perc=="p99.999p100"
replace niv=99.99 if perc=="p99.99p100"
replace niv=99.9 if perc=="p99.9p100"
replace niv=99 if perc=="p99p100"
replace niv=90 if perc=="p90p91"
replace niv=75 if perc=="p75p76"
replace niv=25 if perc=="p25p26"
replace niv=10 if perc=="p10p11"
replace niv=40 if perc=="p40p41"
replace niv=60 if perc=="p60p61"

ta niv

keep if niv== 99 
sort co year

merge n:1 country year using "c:\tmp\natinccaptmpf.dta" 

drop if _m!=3
keep if year>=1913
drop _m

drop if value==.


replace val = (val/natinc)
gen wir=val

drop if value==.


tabstat ye, by( co ) stats(max min mean )


tabstat ye if wir!=., by( co ) stats(max min mean )


replace year=year+4 if country=="GB" 
gen year5=round(year,5)

bysort year5 country: egen mwir=mean(wir)

gen twir = mwir 

replace year5=year5

ta country

preserve
keep if country=="IT" | country=="FR" | country=="ES" | country=="KR" | country=="CN" | country=="AU" | country=="US" | country=="DK" | country=="GB" | country=="US" | country=="CA" 
keep if country=="FR"  | country=="US" 
su year
two (li twir year5 if country=="FR" )  /// 
 (li twir year5 if country=="GB" )  /// 
 (li twir year5 if country=="IT" )  /// 
 (li twir year5 if country=="DK" )  /// 
 (li twir year5 if country=="ES" )  /// 
/// (li twir year5 if country=="KR" )  /// 
 (li twir year5 if country=="SE" )  /// 
 (li twir year5 if country=="CZ" )  /// 
/// (li twir year5 if country=="CN" , lw(thick ) lcolor(black)  )  /// 
 (li twir year5 if country=="AU" )  /// 
 (li twir year5 if country=="JP" )  /// 
 (li twir year5 if country=="CA" )  /// 
 (li twir year5 if country=="US" , lcolor(black)  )  ///
(scatter twir year5 if year5==2015  , ml(co)  mlabcolor(black)) /// 
if year5>=1990 & country!="XX", legend(off) xscale(range(1990(5)2020)) 

**Figure 2**

ta year5 co, s(tw) nofr nost
restore


preserve
keep if country=="IT" | country=="FR" | country=="ES" | country=="KR" | country=="CN" | country=="AU" | country=="US" | country=="DK" | country=="GB" | country=="US" | country=="CA" 
keep if country=="FR" 
su year
two (li twir year5 if country=="FR" )  /// 
 (li twir year5 if country=="GB" )  /// 
 (li twir year5 if country=="IT" )  /// 
 (li twir year5 if country=="DK" )  /// 
 (li twir year5 if country=="ES" )  /// 
/// (li twir year5 if country=="KR" )  /// 
 (li twir year5 if country=="SE" )  /// 
 (li twir year5 if country=="CZ" )  /// 
/// (li twir year5 if country=="CN" , lw(thick ) lcolor(black)  )  /// 
 (li twir year5 if country=="AU" )  /// 
 (li twir year5 if country=="JP" )  /// 
 (li twir year5 if country=="CA" )  /// 
 (li twir year5 if country=="US" , lcolor(black)  )  ///
(scatter twir year5 if year5==2015  , ml(co)  mlabcolor(black)) /// 
if year5>1909 & country!="US", legend(off) yscale(log)

**Figure 3**

ta year5 co, s(tw) nofr nost
restore


stop 


preserve
keep if mwir !=.
two (li mwir year5 ) (scatter mwir year5 if year5==2015  , ml(co) )  , by(country, legend(off))
restore
